# Supplementary material for: Synthesis and In Vitro Biocompatibility Studies of Novel Alkoxy 4,4-Difluoro-4-bora-3a,4a-diaza-s-indacenes
Source: Materials (Basel). 2023 Nov 8;16(22):7085. doi: 10.3390/ma16227085 (PMC10672151; doi:10.3390/ma16227085)
Supplement: Supplementary file 1 [file materials-16-07085-s001.zip]

Archive with 1 entries (1 files):
- materials-2689222-supplementary.pdf
